# Supplementary material for: ﻿A new species of the hitherto monospecific genus Pleonoporus Attems, 1938 (Diplopoda, Spirostreptida, Odontopygidae)
Source: Zookeys. 2022 Aug 15;1117:189–202. doi: 10.3897/zookeys.1117.87765 (PMC9848630; doi:10.3897/zookeys.1117.87765)
Supplement: XML Treatment for Pleonoporus [file zookeys.1117.87765-treatment1.xml]

<!DOCTYPE tp:taxon-treatment
  PUBLIC "-//TaxonX//DTD Taxonomic Treatment Publishing DTD v0 20100105//EN" "tax-treatment-NSO.dtd">
<tp:taxon-treatment xmlns:tp="http://www.plazi.org/taxpub"><tp:treatment-meta><kwd-group><label>Taxon classification</label><kwd>
                <named-content content-type="kingdom">Animalia</named-content>
              </kwd><kwd>
                <named-content content-type="order">Spirostreptida</named-content>
              </kwd><kwd>
                <named-content content-type="family">Odontopygidae</named-content>
              </kwd></kwd-group><mixed-citation publication-type="journal"><person-group><name><surname>Enghoff</surname><given-names>Henrik</given-names></name><name><surname>Akkari</surname><given-names>Nesrine</given-names></name></person-group><article-title>﻿A new species of the hitherto monospecific genus <italic><tp:taxon-name><tp:taxon-name-part taxon-name-part-type="genus" reg="Pleonoporus">Pleonoporus</tp:taxon-name-part></tp:taxon-name></italic> Attems, 1938 (<tp:taxon-name><tp:taxon-name-part taxon-name-part-type="class">Diplopoda</tp:taxon-name-part></tp:taxon-name>, <tp:taxon-name><tp:taxon-name-part taxon-name-part-type="order">Spirostreptida</tp:taxon-name-part></tp:taxon-name>, <tp:taxon-name><tp:taxon-name-part taxon-name-part-type="family">Odontopygidae</tp:taxon-name-part></tp:taxon-name>)</article-title><source>Zookeys</source><day>15</day><month>08</month><year>2022</year><volume>1117</volume><fpage>189</fpage><lpage>202</lpage><pub-id pub-id-type="doi">10.3897/zookeys.1117.87765</pub-id></mixed-citation></tp:treatment-meta><tp:nomenclature><label>﻿Genus</label><tp:taxon-name>
              <object-id xmlns:xlink="http://www.w3.org/1999/xlink" content-type="arpha" xlink:type="simple">38444CC4-B3A8-52A3-8BA0-30CEF945FE9C</object-id>
              <tp:taxon-name-part taxon-name-part-type="genus" reg="Pleonoporus">Pleonoporus</tp:taxon-name-part>
            </tp:taxon-name><tp:taxon-authority>Attems, 1938</tp:taxon-authority></tp:nomenclature><tp:treatment-sec sec-type="diagnosis" id="SECID0EUIAC"><title>Diagnosis.</title><p>Differs from all other genera of <tp:taxon-name><tp:taxon-name-part taxon-name-part-type="subfamily">Archepyginae</tp:taxon-name-part></tp:taxon-name> by having ozopores on body ring 5, a condition paralleled in the subfamily <tp:taxon-name><tp:taxon-name-part taxon-name-part-type="subfamily">Peridontopyginae</tp:taxon-name-part></tp:taxon-name> (see <xref ref-type="bibr" rid="B10">Enghoff 2022</xref>: 128). In other characters, especially the structure of the gonopod telomere, <italic><tp:taxon-name><tp:taxon-name-part taxon-name-part-type="genus" reg="Pleonoporus">Pleonoporus</tp:taxon-name-part></tp:taxon-name></italic> resembles the genus <italic><tp:taxon-name><tp:taxon-name-part taxon-name-part-type="genus" reg="Spinotarsus">Spinotarsus</tp:taxon-name-part></tp:taxon-name></italic> Attems, 1909.</p></tp:treatment-sec><tp:treatment-sec sec-type="type species" id="SECID0EWJAC"><title>Type species.</title><p><italic><tp:taxon-name><tp:taxon-name-part taxon-name-part-type="genus" reg="Pleonoporus">Pleonoporus</tp:taxon-name-part><tp:taxon-name-part taxon-name-part-type="species" reg="robustus">robustus</tp:taxon-name-part></tp:taxon-name></italic> Attems, 1938, by monotypy</p></tp:treatment-sec><tp:treatment-sec sec-type="Other included species" id="SECID0EHKAC"><title>Other included species.</title><p><italic><tp:taxon-name><tp:taxon-name-part taxon-name-part-type="genus" reg="Pleonoporus">Pleonoporus</tp:taxon-name-part><tp:taxon-name-part taxon-name-part-type="species" reg="tanzanicus">tanzanicus</tp:taxon-name-part></tp:taxon-name></italic> sp. nov.</p></tp:treatment-sec><ref-list><ref id="B10"><mixed-citation xmlns:xlink="http://www.w3.org/1999/xlink" xlink:type="simple"><person-group><name name-style="western"><surname>Enghoff</surname><given-names>H</given-names></name></person-group> (<year>2022</year>) <article-title>Mountains of millipedes: The family <tp:taxon-name><tp:taxon-name-part taxon-name-part-type="family">Odontopygidae</tp:taxon-name-part></tp:taxon-name> in the Eastern Arc Mountains of Tanzania (<tp:taxon-name><tp:taxon-name-part taxon-name-part-type="class">Diplopoda</tp:taxon-name-part></tp:taxon-name>, <tp:taxon-name><tp:taxon-name-part taxon-name-part-type="order">Spirostreptida</tp:taxon-name-part></tp:taxon-name>).</article-title><source>European Journal of Taxonomy</source><volume>803</volume>: <fpage>1</fpage>–<lpage>136</lpage>. <ext-link xlink:type="simple" ext-link-type="doi" xlink:href="10.5852/ejt.2022.803.1691">https://doi.org/10.5852/ejt.2022.803.1691</ext-link></mixed-citation></ref></ref-list></tp:taxon-treatment>
