# Supplementary material for: ﻿A new species of the hitherto monospecific genus Pleonoporus Attems, 1938 (Diplopoda, Spirostreptida, Odontopygidae)
Source: Zookeys. 2022 Aug 15;1117:189–202. doi: 10.3897/zookeys.1117.87765 (PMC9848630; doi:10.3897/zookeys.1117.87765)
Supplement: XML Treatment for Pleonoporus tanzanicus [file zookeys.1117.87765-treatment2.xml]

<!DOCTYPE tp:taxon-treatment
  PUBLIC "-//TaxonX//DTD Taxonomic Treatment Publishing DTD v0 20100105//EN" "tax-treatment-NSO.dtd">
<tp:taxon-treatment xmlns:tp="http://www.plazi.org/taxpub"><tp:treatment-meta><kwd-group><label>Taxon classification</label><kwd>
                <named-content content-type="kingdom">Animalia</named-content>
              </kwd><kwd>
                <named-content content-type="order">Spirostreptida</named-content>
              </kwd><kwd>
                <named-content content-type="family">Odontopygidae</named-content>
              </kwd></kwd-group><mixed-citation publication-type="journal"><person-group><name><surname>Enghoff</surname><given-names>Henrik</given-names></name><name><surname>Akkari</surname><given-names>Nesrine</given-names></name></person-group><article-title>﻿A new species of the hitherto monospecific genus <italic><tp:taxon-name><tp:taxon-name-part taxon-name-part-type="genus" reg="Pleonoporus">Pleonoporus</tp:taxon-name-part></tp:taxon-name></italic> Attems, 1938 (<tp:taxon-name><tp:taxon-name-part taxon-name-part-type="class">Diplopoda</tp:taxon-name-part></tp:taxon-name>, <tp:taxon-name><tp:taxon-name-part taxon-name-part-type="order">Spirostreptida</tp:taxon-name-part></tp:taxon-name>, <tp:taxon-name><tp:taxon-name-part taxon-name-part-type="family">Odontopygidae</tp:taxon-name-part></tp:taxon-name>)</article-title><source>Zookeys</source><day>15</day><month>08</month><year>2022</year><volume>1117</volume><fpage>189</fpage><lpage>202</lpage><pub-id pub-id-type="doi">10.3897/zookeys.1117.87765</pub-id></mixed-citation></tp:treatment-meta><tp:nomenclature><label>﻿</label><tp:taxon-name>
              <object-id xmlns:xlink="http://www.w3.org/1999/xlink" content-type="arpha" xlink:type="simple">F4CFDAA1-4185-5721-851F-12921F69D060</object-id>
              <tp:taxon-name-part taxon-name-part-type="genus" reg="Pleonoporus">Pleonoporus</tp:taxon-name-part>
              <tp:taxon-name-part taxon-name-part-type="species" reg="tanzanicus">tanzanicus</tp:taxon-name-part>
              <object-id xmlns:xlink="http://www.w3.org/1999/xlink" content-type="zoobank" xlink:type="simple">https://zoobank.org/D825A23A-B618-41E9-B98B-0871CF67545B</object-id>
            </tp:taxon-name><tp:taxon-status xmlns:xlink="http://www.w3.org/1999/xlink" xlink:type="simple">sp. nov.</tp:taxon-status><xref ref-type="fig" rid="F1">Figs 1</xref><xref ref-type="fig" rid="F2">, 2</xref><xref ref-type="fig" rid="F3">, 3</xref><xref ref-type="fig" rid="F4">, 4</xref></tp:nomenclature><tp:treatment-sec sec-type="diagnosis" id="SECID0ERMAC"><title>Diagnosis.</title><p>Differs from <italic><tp:taxon-name><tp:taxon-name-part taxon-name-part-type="genus" reg="Pleonoporus">P.</tp:taxon-name-part><tp:taxon-name-part taxon-name-part-type="species" reg="robustus">robustus</tp:taxon-name-part></tp:taxon-name></italic>, its only congener, by having a long, slender, disto-laterad hooked spine on the gonopodcoxa; in <italic><tp:taxon-name><tp:taxon-name-part taxon-name-part-type="genus" reg="Pleonoporus">P.</tp:taxon-name-part><tp:taxon-name-part taxon-name-part-type="species" reg="robustus">robustus</tp:taxon-name-part></tp:taxon-name></italic>, there is no trace of such spine.</p></tp:treatment-sec><tp:treatment-sec sec-type="material" id="SECID0ENNAC"><title>Material examined.</title><p>(total 5 ♂♂, 1 (juvenile) ♀). <bold><italic>Holotype</italic>.</bold> Tanzania • ♂; Singida Region, Manyoni District, Kilimatinde; <named-content xmlns:xlink="http://www.w3.org/1999/xlink" content-type="dwc:verbatimCoordinates" xlink:type="simple"><named-content content-type="geo-json" specific-use="{&#34;type&#34;:&#34;Point&#34;,&#34;coordinates&#34;:[34.966667,-5.833333]}" id="NCID0E1NAC" xlink:type="simple">05°50'S, 34°58'E</named-content></named-content>; 26 Jan. – 08 Feb. 1911; E. Obst leg.; <italic>verbatim</italic> label text: “Ostafr.-Exp. d. Hamb. Geogr. Ges. Kilimatinde, Landschaft Ugogo Dr, E. Obst leg., 26.I –8.II. 1911. Geogr-. Ges. ded. 3.x.1912”; (<abbrev xmlns:xlink="http://www.w3.org/1999/xlink" xlink:title="Museum of Nature – Zoology, Leibnitz Institute for the Analysis of Biodiversity Change, Bonn" id="ABBRID0EBOAC" xlink:type="simple">ZMH</abbrev>) <bold><italic>Paratypes</italic>.</bold> Tanzania • ♂; Singida Region, Manyoni District, Saranda-Sawa [here understood as the village of Saranda ca. 14 km N of Kilimatinde]; <named-content xmlns:xlink="http://www.w3.org/1999/xlink" content-type="dwc:verbatimCoordinates" xlink:type="simple"><named-content content-type="geo-json" specific-use="{&#34;type&#34;:&#34;Point&#34;,&#34;coordinates&#34;:[34.983333,-5.716667]}" id="NCID0EMOAC" xlink:type="simple">05°43'S, 34°59'E</named-content></named-content>; 15–16 Feb. 1911; E. Obst leg. <abbrev xmlns:xlink="http://www.w3.org/1999/xlink" xlink:title="Museum of Nature – Zoology, Leibnitz Institute for the Analysis of Biodiversity Change, Bonn" id="ABBRID0EROAC" xlink:type="simple">ZMH</abbrev>-A0016675; <abbrev xmlns:xlink="http://www.w3.org/1999/xlink" xlink:title="Natural History Museum of Denmark" id="ABBRID0EVOAC" xlink:type="simple">NHMD</abbrev> 621850; <italic>verbatim</italic> label text: “Ostafr.-Exp. d. Hamb. Geogr. Ges. Ugogo und Turu, Saranda-Sawa, Dr. E. Obst leg., 15.–16.II. 1911, Geogr-. Ges. ded. 3.x.1912”; additional labels: “<italic><tp:taxon-name><tp:taxon-name-part taxon-name-part-type="genus" reg="Spinotarsus">Spinotarsus</tp:taxon-name-part></tp:taxon-name></italic>?, R.L. Hoffman det. 1966”, “<tp:taxon-name><tp:taxon-name-part taxon-name-part-type="family">Odontopygidae</tp:taxon-name-part></tp:taxon-name>: ?n.gen. oder viell. <italic><tp:taxon-name><tp:taxon-name-part taxon-name-part-type="genus" reg="Spinotarsus">Spinotarsus</tp:taxon-name-part></tp:taxon-name></italic>?” [label by Krabbe?] • ♂; Singida Region, Manyoni District, Mahalala [here understood as the village of Muhalala ca. 11 km WNW of Kilimatinde]; <named-content xmlns:xlink="http://www.w3.org/1999/xlink" content-type="dwc:verbatimCoordinates" xlink:type="simple"><named-content content-type="geo-json" specific-use="{&#34;type&#34;:&#34;Point&#34;,&#34;coordinates&#34;:[34.883333,-5.783333]}" id="NCID0ERPAC" xlink:type="simple">05°47'S, 34°53'E</named-content></named-content>; 12–14 Feb. 1911; E. Obst leg.; <abbrev xmlns:xlink="http://www.w3.org/1999/xlink" xlink:title="Museum of Nature – Zoology, Leibnitz Institute for the Analysis of Biodiversity Change, Bonn" id="ABBRID0EWPAC" xlink:type="simple">ZMH</abbrev>-A0016676; <italic>verbatim</italic> label text: “Ostafr.-Exp. d. Hamb. Geogr. Ges. Mahalala, Landschaft Ugogo leg. Obst, 12/14.II. 1911” • 2 ♂♂, 1 (juvenile) ♀; same collection data as holotype, <abbrev xmlns:xlink="http://www.w3.org/1999/xlink" xlink:title="Museum of Nature – Zoology, Leibnitz Institute for the Analysis of Biodiversity Change, Bonn" id="ABBRID0E3PAC" xlink:type="simple">ZMH</abbrev>- A0016676; 1 ♂, same collection data as holotype, <named-content xmlns:xlink="http://www.w3.org/1999/xlink" content-type="dwc:institutional_code" xlink:title="Naturhistorisches Museum Wien" xlink:href="http://grbio.org/institution/naturhistorisches-museum-wien-0" xlink:type="simple">NHMW</named-content> MY 10277 (♂).</p></tp:treatment-sec><tp:treatment-sec sec-type="description" id="SECID0EFAAE"><title>Description.</title><p>(males). Size. Length ca. 8 cm. Diameter 5.5–6.0 mm. 60–62 podous rings, no apodous rings in front of telson.</p><p><bold><italic>Colour</italic></bold> (Fig. <xref ref-type="fig" rid="F1">1</xref>). Quite faded after 111 years in alcohol. Head below antennal sockets, antennae and legs yellowish brown. Head above antennal sockets, collum, rings 2 and 6 almost uniformly dark brown. Other body rings greyish or whitish, with some irregular darker blotches; posterior part of metazonites amber. Traces of a pattern can be seen in some specimens, in which the prozonites from midway between the ozopore level and the midline are yellowish, white in the anterior half and a contrasting blackish in the posterior half; anterior part of body with traces of a narrower dorsal longitudinal light band flanked by a darker coloured zone.</p><fig id="F1" position="float" orientation="portrait"><object-id xmlns:xlink="http://www.w3.org/1999/xlink" content-type="doi" xlink:type="simple">10.3897/zookeys.1117.87765.figure1</object-id><object-id xmlns:xlink="http://www.w3.org/1999/xlink" content-type="arpha" xlink:type="simple">7C1C51A6-BE0E-5D38-AC38-E59DAF94F98B</object-id><label>Figure 1.</label><caption><p><italic><tp:taxon-name><tp:taxon-name-part taxon-name-part-type="genus" reg="Pleonoporus">Pleonoporus</tp:taxon-name-part><tp:taxon-name-part taxon-name-part-type="species" reg="tanzanicus">tanzanicus</tp:taxon-name-part></tp:taxon-name></italic> sp. nov. <bold>A</bold> paratype ♂, habitus (<abbrev xmlns:xlink="http://www.w3.org/1999/xlink" xlink:title="Museum of Nature – Zoology, Leibnitz Institute for the Analysis of Biodiversity Change, Bonn" id="ABBRID0EKBAE" xlink:type="simple">ZMH</abbrev><abbrev xmlns:xlink="http://www.w3.org/1999/xlink" xlink:title="Museum of Nature – Zoology, Leibnitz Institute for the Analysis of Biodiversity Change, Bonn" id="ABBRID0EOBAE" xlink:type="simple">ZMH</abbrev>-0016676) <bold>B</bold> holotype ♂ (<abbrev xmlns:xlink="http://www.w3.org/1999/xlink" xlink:title="Museum of Nature – Zoology, Leibnitz Institute for the Analysis of Biodiversity Change, Bonn" id="ABBRID0EUBAE" xlink:type="simple">ZMH</abbrev>-0016675) Last four body rings and telson <bold>C</bold> paratype ♂, head and first nine body rings (<named-content xmlns:xlink="http://www.w3.org/1999/xlink" content-type="dwc:institutional_code" xlink:title="Naturhistorisches Museum Wien" xlink:href="http://grbio.org/institution/naturhistorisches-museum-wien-0" xlink:type="simple">NHMW</named-content> MY10277). Scale bars: 5 mm (<bold>A</bold>); 1 mm (<bold>B, C</bold>).</p></caption><graphic xmlns:xlink="http://www.w3.org/1999/xlink" xlink:href="zookeys-1117-189_article-87765__-g001.jpg" position="float" orientation="portrait" xlink:type="simple" id="oo_729486.jpg"><uri content-type="original_file" xlink:type="simple">https://binary.pensoft.net/fig/729486</uri></graphic></fig><p><bold><italic>Head</italic></bold>. Area below supralabral setae vertically wrinkled, otherwise smooth; parietal furrow distinct, interocular furrow very faint; supralabral setae abraded and uncountable in most specimens, but six setae/sockets can be seen in some; eyes extending to medial tangent to antennal sockets. Mandibular stipes with a not very pronounced disto-ventral lobe; distal margin very shallowly emarginated.</p><p><bold><italic>Collum</italic></bold>. With rectangular lateral lobes; a marginal furrow and one further furrow extending almost halfway to dorsal midline, two short furrows between them.</p><p><bold><italic>Body rings</italic></bold>. Unvaulted; prozonites with fine, finely punctate ring furrows; suture straight, simple; metazonites with rather dense, deep longitudinal furrows in ventral part; on anterior body rings the furrows reach almost to ozopores level, further back they stop well below the pores and are not so deep. Ozopores starting on ring 5, visible as black dots (Fig. <xref ref-type="fig" rid="F1">1C</xref>). Limbus (Fig. <xref ref-type="fig" rid="F2">2F</xref>) with pointed, triangular lobes, lobes slightly longer than broad at base.</p><fig id="F2" position="float" orientation="portrait"><object-id xmlns:xlink="http://www.w3.org/1999/xlink" content-type="doi" xlink:type="simple">10.3897/zookeys.1117.87765.figure2</object-id><object-id xmlns:xlink="http://www.w3.org/1999/xlink" content-type="arpha" xlink:type="simple">C2159B22-BD75-5053-B0FB-33D7A3591A54</object-id><label>Figure 2.</label><caption><p><italic><tp:taxon-name><tp:taxon-name-part taxon-name-part-type="genus" reg="Pleonoporus">Pleonoporus</tp:taxon-name-part><tp:taxon-name-part taxon-name-part-type="species" reg="tanzanicus">tanzanicus</tp:taxon-name-part></tp:taxon-name></italic> sp. nov., paratype, ♂ (<abbrev xmlns:xlink="http://www.w3.org/1999/xlink" xlink:title="Natural History Museum of Denmark" id="ABBRID0EXDAE" xlink:type="simple">NHMD</abbrev> 621850) <bold>A, B</bold> sternum 9 <bold>A</bold> anterior view <bold>B</bold> ventral view <bold>C–E</bold> first pair of legs <bold>C</bold> anterior view <bold>D</bold> sublateral view <bold>E</bold> ventral view <bold>F</bold> limbus. Abbreviations: <italic>APS</italic> = mesapical prefemoral setae; <italic>CXS</italic> = coxosternal setae; <italic>LPS</italic> = lateral prefemoral setae. Scale bars: 0.2 mm (<bold>A–E</bold>); 0.02 mm (<bold>F</bold>).</p></caption><graphic xmlns:xlink="http://www.w3.org/1999/xlink" xlink:href="zookeys-1117-189_article-87765__-g002.jpg" position="float" orientation="portrait" xlink:type="simple" id="oo_729488.jpg"><uri content-type="original_file" xlink:type="simple">https://binary.pensoft.net/fig/729488</uri></graphic></fig><p><bold><italic>Telson</italic></bold> (Fig. <xref ref-type="fig" rid="F1">1B</xref>). Preanal ring not keeled. Anal valves smooth, with well-developed dorsal spine and raised margins; no ventral spine or “corner”; setae not visible, no ravelins. Subanal scale simple.</p><p><bold><italic>Legs</italic></bold>. Length ca. 0.8 × body diameter. Prefemoral and tibial pads present on all legs from pair 6 backwards.</p><p><bold><italic>First pair of legs</italic></bold> (Fig. <xref ref-type="fig" rid="F2">2C–E</xref>). With short, broad, regularly rounded lobes, almost semicircular in ventral view. Ca. 6 long coxosternal setae (<italic>CXS</italic>) in a group lateral to, and well separated from, prefemoral lobe. Prefemora with two to three mesapical setae (<italic>APS</italic>) and ca. five lateral setae (<italic>LPS</italic>).</p><p><bold><italic>Sternum 9</italic></bold> (Fig. <xref ref-type="fig" rid="F2">2B, C</xref>). Massive; in anterior view triangular with a basal non-sclerotized incision resulting in an inverted V-shaped appearance; on posterior side strongly swollen.</p><p><bold><italic><tp:taxon-name><tp:taxon-name-part taxon-name-part-type="genus" reg="Gonopod">Gonopod</tp:taxon-name-part><tp:taxon-name-part taxon-name-part-type="species" reg="coxa">coxa</tp:taxon-name-part></tp:taxon-name></italic></bold> (Fig. <xref ref-type="fig" rid="F3">3</xref>). In anterior view with a large hump (<italic>hu</italic>) on lateral margin; a long, slender, disto-laterad hooked spine (<italic>LCS</italic>) originating from distal part of hump. Mesal margin of proplica (<italic>PP</italic>) slightly sinuous, proplical lobe hidden from view by process (<italic>msp</italic>) from metaplica. Metaplica (<italic>MP</italic>) with large flange (<italic>MF</italic>) extending almost until half-height ofcoxa, ending abruptly but without a distal process. Metaplica distal to flange with a large horizontal shelf (<italic>ms</italic>) across mesal surface, ending posteriorly in triangular tooth (<italic>mst</italic>); a rounded knob (<italic>mk</italic>) projecting from mesal margin of metaplica, facing <italic>mst</italic>. Further distally, a lateral extension of the metaplica gives rise to a long, stout, transverse spine (<italic>mts</italic>) which curves posteriad across mesal surface ofcoxa, ending between <italic>mst</italic> and <italic>mk</italic>. Distal part ofcoxa, cucullus (<italic>CU</italic>) sensu <xref ref-type="bibr" rid="B10">Enghoff (2022)</xref>, in anterior view resembling a bird’s head with the curved “beak” pointing meso-basad; a long, slender, slightly curved spine (<italic>msp</italic>) originating from base of cucullus on anterior side, extending basad along mesal margin of proplica.</p><fig id="F3" position="float" orientation="portrait"><object-id xmlns:xlink="http://www.w3.org/1999/xlink" content-type="doi" xlink:type="simple">10.3897/zookeys.1117.87765.figure3</object-id><object-id xmlns:xlink="http://www.w3.org/1999/xlink" content-type="arpha" xlink:type="simple">C2D4F945-648F-55B8-B8D1-32C4F668AE55</object-id><label>Figure 3.</label><caption><p><italic><tp:taxon-name><tp:taxon-name-part taxon-name-part-type="genus" reg="Pleonoporus">Pleonoporus</tp:taxon-name-part><tp:taxon-name-part taxon-name-part-type="species" reg="tanzanicus">tanzanicus</tp:taxon-name-part></tp:taxon-name></italic> sp. nov., paratype, ♂ (<abbrev xmlns:xlink="http://www.w3.org/1999/xlink" xlink:title="Natural History Museum of Denmark" id="ABBRID0EDJAE" xlink:type="simple">NHMD</abbrev> 621850), left gonopodcoxa <bold>A</bold> anterior view <bold>B</bold> posterior view <bold>C</bold> mesal view. Abbreviations: <italic>CU</italic> = cucullus; <italic>hu</italic> = lateral hump; <italic>LCS</italic> = lateral coxal spine; <italic>MF</italic> = metaplical flange; <italic>mk</italic> = metaplical knob; <italic>MP</italic> = metaplica; <italic>ms</italic> = metaplical shelf; <italic>msp</italic> = metaplical spine; <italic>mst</italic> = metaplical shelf tooth; <italic>mts</italic> = metaplical transverse spine; <italic>PP</italic> = proplica. Scale bars: 0.2 mm.</p></caption><graphic xmlns:xlink="http://www.w3.org/1999/xlink" xlink:href="zookeys-1117-189_article-87765__-g003.jpg" position="float" orientation="portrait" xlink:type="simple" id="oo_729489.jpg"><uri content-type="original_file" xlink:type="simple">https://binary.pensoft.net/fig/729489</uri></graphic></fig><p><bold><italic><tp:taxon-name><tp:taxon-name-part taxon-name-part-type="genus" reg="Gonopod">Gonopod</tp:taxon-name-part><tp:taxon-name-part taxon-name-part-type="species" reg="telopodite">telopodite</tp:taxon-name-part></tp:taxon-name></italic></bold> (Fig. <xref ref-type="fig" rid="F4">4</xref>). Arculus (<italic>ARC</italic>) 90°; torsotope (<italic>TT</italic>) compact, with a rounded torsotope lobe (<italic>TL</italic>); no post-torsal spine. Solenomere (<italic>SLM</italic>) much longer than telomere, slender, whip-like, without a basal solenomeral spine, but with a small tongue-like flap (<italic>fl</italic>) at base; without any other process or modification. Telomere (<italic>TM</italic>) complex; basal shape a broad sheet curved in a semicircle and with the lateral margins partly folded in. Telomere distally separating into two lamellae, anterior lamella (<italic>al</italic>) with largely smooth margins, posterior lamella (<italic>pl</italic>) coarsely and irregularly serrate.</p><fig id="F4" position="float" orientation="portrait"><object-id xmlns:xlink="http://www.w3.org/1999/xlink" content-type="doi" xlink:type="simple">10.3897/zookeys.1117.87765.figure4</object-id><object-id xmlns:xlink="http://www.w3.org/1999/xlink" content-type="arpha" xlink:type="simple">1AED9096-61E2-5B31-9605-2C3B17E05FF7</object-id><label>Figure 4.</label><caption><p><italic><tp:taxon-name><tp:taxon-name-part taxon-name-part-type="genus" reg="Pleonoporus">Pleonoporus</tp:taxon-name-part><tp:taxon-name-part taxon-name-part-type="species" reg="tanzanicus">tanzanicus</tp:taxon-name-part></tp:taxon-name></italic> sp. n., paratype, ♂ (<abbrev xmlns:xlink="http://www.w3.org/1999/xlink" xlink:title="Natural History Museum of Denmark" id="ABBRID0E6LAE" xlink:type="simple">NHMD</abbrev> 621850), left gonopod <tp:taxon-name><tp:taxon-name-part taxon-name-part-type="genus" reg="Gonopod"/><tp:taxon-name-part taxon-name-part-type="species" reg="telopodite">telopodite</tp:taxon-name-part></tp:taxon-name><bold>A</bold> аnterior view <bold>B</bold> posterior view (basomere partly covered by mounting tape (orange)) <bold>C</bold> ventral (apical) view <bold>D</bold> basal (dorsal) view <bold>E</bold> mesal view <bold>F</bold> tip of solenomere. Abbreviations: <italic>al</italic> = anterior lobe of telomere; <italic>ARC</italic> = arculus; <italic>fl</italic> = basal flap of solenomere; <italic>pl</italic> = posterior lobe of telomere; <italic>SLM</italic> = solenomere; <italic>TL I</italic> = torsotope lobe; <italic>TM</italic> = telomere; <italic>TT</italic> = torsotope. Scale bars: 0.2 mm (<bold>A–E</bold>); 0.02 mm (<bold>F</bold>).</p></caption><graphic xmlns:xlink="http://www.w3.org/1999/xlink" xlink:href="zookeys-1117-189_article-87765__-g004.jpg" position="float" orientation="portrait" xlink:type="simple" id="oo_729490.jpg"><uri content-type="original_file" xlink:type="simple">https://binary.pensoft.net/fig/729490</uri></graphic></fig></tp:treatment-sec><ref-list><ref id="B10"><mixed-citation xmlns:xlink="http://www.w3.org/1999/xlink" xlink:type="simple"><person-group><name name-style="western"><surname>Enghoff</surname><given-names>H</given-names></name></person-group> (<year>2022</year>) <article-title>Mountains of millipedes: The family <tp:taxon-name><tp:taxon-name-part taxon-name-part-type="family">Odontopygidae</tp:taxon-name-part></tp:taxon-name> in the Eastern Arc Mountains of Tanzania (<tp:taxon-name><tp:taxon-name-part taxon-name-part-type="class">Diplopoda</tp:taxon-name-part></tp:taxon-name>, <tp:taxon-name><tp:taxon-name-part taxon-name-part-type="order">Spirostreptida</tp:taxon-name-part></tp:taxon-name>).</article-title><source>European Journal of Taxonomy</source><volume>803</volume>: <fpage>1</fpage>–<lpage>136</lpage>. <ext-link xlink:type="simple" ext-link-type="doi" xlink:href="10.5852/ejt.2022.803.1691">https://doi.org/10.5852/ejt.2022.803.1691</ext-link></mixed-citation></ref></ref-list></tp:taxon-treatment>
