# Supplementary material for: ﻿A new species of the hitherto monospecific genus Pleonoporus Attems, 1938 (Diplopoda, Spirostreptida, Odontopygidae)
Source: Zookeys. 2022 Aug 15;1117:189–202. doi: 10.3897/zookeys.1117.87765 (PMC9848630; doi:10.3897/zookeys.1117.87765)
Supplement: XML Treatment for Pleonoporus robustus [file zookeys.1117.87765-treatment3.xml]

<!DOCTYPE tp:taxon-treatment
  PUBLIC "-//TaxonX//DTD Taxonomic Treatment Publishing DTD v0 20100105//EN" "tax-treatment-NSO.dtd">
<tp:taxon-treatment xmlns:tp="http://www.plazi.org/taxpub"><tp:treatment-meta><kwd-group><label>Taxon classification</label><kwd>
                <named-content content-type="kingdom">Animalia</named-content>
              </kwd><kwd>
                <named-content content-type="order">Spirostreptida</named-content>
              </kwd><kwd>
                <named-content content-type="family">Odontopygidae</named-content>
              </kwd></kwd-group><mixed-citation publication-type="journal"><person-group><name><surname>Enghoff</surname><given-names>Henrik</given-names></name><name><surname>Akkari</surname><given-names>Nesrine</given-names></name></person-group><article-title>﻿A new species of the hitherto monospecific genus <italic><tp:taxon-name><tp:taxon-name-part taxon-name-part-type="genus" reg="Pleonoporus">Pleonoporus</tp:taxon-name-part></tp:taxon-name></italic> Attems, 1938 (<tp:taxon-name><tp:taxon-name-part taxon-name-part-type="class">Diplopoda</tp:taxon-name-part></tp:taxon-name>, <tp:taxon-name><tp:taxon-name-part taxon-name-part-type="order">Spirostreptida</tp:taxon-name-part></tp:taxon-name>, <tp:taxon-name><tp:taxon-name-part taxon-name-part-type="family">Odontopygidae</tp:taxon-name-part></tp:taxon-name>)</article-title><source>Zookeys</source><day>15</day><month>08</month><year>2022</year><volume>1117</volume><fpage>189</fpage><lpage>202</lpage><pub-id pub-id-type="doi">10.3897/zookeys.1117.87765</pub-id></mixed-citation></tp:treatment-meta><tp:nomenclature><label>﻿</label><tp:taxon-name>
              <object-id xmlns:xlink="http://www.w3.org/1999/xlink" content-type="arpha" xlink:type="simple">F78F78F2-3FF2-55EE-9D5E-2FCE69C09154</object-id>
              <tp:taxon-name-part taxon-name-part-type="genus" reg="Pleonoporus">Pleonoporus</tp:taxon-name-part>
              <tp:taxon-name-part taxon-name-part-type="species" reg="robustus">robustus</tp:taxon-name-part>
            </tp:taxon-name><tp:taxon-authority>Attems, 1938</tp:taxon-authority><xref ref-type="fig" rid="F5">Figs 5</xref><xref ref-type="fig" rid="F6">, 6</xref><xref ref-type="fig" rid="F7">, 7</xref></tp:nomenclature><tp:treatment-sec sec-type="diagnosis" id="SECID0ECPAE"><title>Diagnosis.</title><p>Very similar to <italic><tp:taxon-name><tp:taxon-name-part taxon-name-part-type="genus" reg="Pleonoporus">Pleonoporus</tp:taxon-name-part><tp:taxon-name-part taxon-name-part-type="species" reg="tanzanicus">tanzanicus</tp:taxon-name-part></tp:taxon-name></italic> sp. nov., from which it differs by the absence of the lateral coxal spine (<italic>LCS</italic>) on the gonopods.</p></tp:treatment-sec><tp:treatment-sec sec-type="material" id="SECID0EVPAE"><title>Material examined.</title><p><bold><italic>Syntypes</italic></bold>: 6 ♂♂ (four of them broken in halves), 1♀ (<named-content xmlns:xlink="http://www.w3.org/1999/xlink" content-type="dwc:institutional_code" xlink:title="Naturhistorisches Museum Wien" xlink:href="http://grbio.org/institution/naturhistorisches-museum-wien-0" xlink:type="simple">NHMW</named-content> MY 2666), one gonopod block (<named-content xmlns:xlink="http://www.w3.org/1999/xlink" content-type="dwc:institutional_code" xlink:title="Naturhistorisches Museum Wien" xlink:href="http://grbio.org/institution/naturhistorisches-museum-wien-0" xlink:type="simple">NHMW</named-content> MY 9061), gonopods separated into left and right gonopod (<named-content xmlns:xlink="http://www.w3.org/1999/xlink" content-type="dwc:institutional_code" xlink:title="Naturhistorisches Museum Wien" xlink:href="http://grbio.org/institution/naturhistorisches-museum-wien-0" xlink:type="simple">NHMW</named-content> MY 9062); 1 micro-preparation with fragment of a body ring; “Demokrat Republik Congo/Provinz Katanga, Elisabethville [Lubumbashi]/led. Denis A. 1935/don. Kong Mus./Attems 1937.”</p></tp:treatment-sec><tp:treatment-sec sec-type="comments" id="SECID0EMQAE"><title>Comments.</title><p><xref ref-type="bibr" rid="B7">Attems (1938)</xref> mentioned a small projection on the ventral side of the anal valves “ein winziges Höckerchen” in his original description of the species. This structure was visible only in two of the male syntypes (Fig. <xref ref-type="fig" rid="F5">5E</xref>, arrow), whereas the rest of the specimens showed a regular ventral margin or just a slightly angular one. We dissected one of the males having anal valves with a regular ventral margin, and it showed gonopods identical to those described by Attems.</p><fig id="F5" position="float" orientation="portrait"><object-id xmlns:xlink="http://www.w3.org/1999/xlink" content-type="doi" xlink:type="simple">10.3897/zookeys.1117.87765.figure5</object-id><object-id xmlns:xlink="http://www.w3.org/1999/xlink" content-type="arpha" xlink:type="simple">C9A5A892-D8CF-5D71-841D-C3ACFF04631C</object-id><label>Figure 5.</label><caption><p><italic><tp:taxon-name><tp:taxon-name-part taxon-name-part-type="genus" reg="Pleonoporus">Pleonoporus</tp:taxon-name-part><tp:taxon-name-part taxon-name-part-type="species" reg="robustus">robustus</tp:taxon-name-part></tp:taxon-name></italic> Attems, 1938. Syntype ♂ (<named-content xmlns:xlink="http://www.w3.org/1999/xlink" content-type="dwc:institutional_code" xlink:title="Naturhistorisches Museum Wien" xlink:href="http://grbio.org/institution/naturhistorisches-museum-wien-0" xlink:type="simple">NHMW</named-content> MY 2666) <bold>A</bold> male, in toto lateral view <bold>B</bold> head and anteriormost rings, lateral view <bold>C</bold> close-up of gonopod in situ, lateral view <bold>D</bold> posterior-most rings and telson, lateral view <bold>E</bold> close-up of the telson, arrow indicating ventral projections. Scale bars: 5 mm (<bold>A</bold>); 1 mm (<bold>B–D</bold>).</p></caption><graphic xmlns:xlink="http://www.w3.org/1999/xlink" xlink:href="zookeys-1117-189_article-87765__-g005.jpg" position="float" orientation="portrait" xlink:type="simple" id="oo_729491.jpg"><uri content-type="original_file" xlink:type="simple">https://binary.pensoft.net/fig/729491</uri></graphic></fig><p>It was not possible to find the specimen from which Attems dissected and extracted the gonopods. However, the gonopod illustrations (<xref ref-type="bibr" rid="B7">Attems 1938</xref>: figs 86–89) perfectly match our illustrations (Figs <xref ref-type="fig" rid="F6">6</xref>–<xref ref-type="fig" rid="F7">7</xref>) of the loose gonopods found in the jar, which we put in a separate vial (<named-content xmlns:xlink="http://www.w3.org/1999/xlink" content-type="dwc:institutional_code" xlink:title="Naturhistorisches Museum Wien" xlink:href="http://grbio.org/institution/naturhistorisches-museum-wien-0" xlink:type="simple">NHMW</named-content> MY 9062). These may very well be the gonopods illustrated by Attems in the original description of the species.</p><fig id="F6" position="float" orientation="portrait"><object-id xmlns:xlink="http://www.w3.org/1999/xlink" content-type="doi" xlink:type="simple">10.3897/zookeys.1117.87765.figure6</object-id><object-id xmlns:xlink="http://www.w3.org/1999/xlink" content-type="arpha" xlink:type="simple">DD1DEF91-441A-5C91-9107-ED7335F03D32</object-id><label>Figure 6.</label><caption><p><italic><tp:taxon-name><tp:taxon-name-part taxon-name-part-type="genus" reg="Pleonoporus">Pleonoporus</tp:taxon-name-part><tp:taxon-name-part taxon-name-part-type="species" reg="robustus">robustus</tp:taxon-name-part></tp:taxon-name></italic> Attems, 1938. Syntypes ♂ gonopods <bold>A</bold> gonopod block (<named-content xmlns:xlink="http://www.w3.org/1999/xlink" content-type="dwc:institutional_code" xlink:title="Naturhistorisches Museum Wien" xlink:href="http://grbio.org/institution/naturhistorisches-museum-wien-0" xlink:type="simple">NHMW</named-content> MY9061), anterior view <bold>B</bold> left gonopod, posterior view (<named-content xmlns:xlink="http://www.w3.org/1999/xlink" content-type="dwc:institutional_code" xlink:title="Naturhistorisches Museum Wien" xlink:href="http://grbio.org/institution/naturhistorisches-museum-wien-0" xlink:type="simple">NHMW</named-content> MY 9062). Abbreviations: <italic>CU</italic> = cucullus; <italic>hu</italic> = lateral hump; <italic>MP</italic> = metaplica; <italic>msp</italic> = metaplical spine; <italic>mts</italic> = metaplical transverse spine; <italic>PP</italic> = proplica; Scale bars: 1 mm.</p></caption><graphic xmlns:xlink="http://www.w3.org/1999/xlink" xlink:href="zookeys-1117-189_article-87765__-g006.jpg" position="float" orientation="portrait" xlink:type="simple" id="oo_729492.jpg"><uri content-type="original_file" xlink:type="simple">https://binary.pensoft.net/fig/729492</uri></graphic></fig><fig id="F7" position="float" orientation="portrait"><object-id xmlns:xlink="http://www.w3.org/1999/xlink" content-type="doi" xlink:type="simple">10.3897/zookeys.1117.87765.figure7</object-id><object-id xmlns:xlink="http://www.w3.org/1999/xlink" content-type="arpha" xlink:type="simple">2E8B27EF-EABF-587F-8AC8-CEF980C0CFED</object-id><label>Figure 7.</label><caption><p><italic><tp:taxon-name><tp:taxon-name-part taxon-name-part-type="genus" reg="Pleonoporus">Pleonoporus</tp:taxon-name-part><tp:taxon-name-part taxon-name-part-type="species" reg="robustus">robustus</tp:taxon-name-part></tp:taxon-name></italic> Attems, 1938. Syntype ♂ gonopods (<named-content xmlns:xlink="http://www.w3.org/1999/xlink" content-type="dwc:institutional_code" xlink:title="Naturhistorisches Museum Wien" xlink:href="http://grbio.org/institution/naturhistorisches-museum-wien-0" xlink:type="simple">NHMW</named-content> MY 9062) <bold>A</bold> right gonopod, anterior view <bold>B</bold> antero-mesal view. Abbreviations: al = anterior lobe of telomere, <italic>CU</italic> = cucullus; <italic>hu</italic> = lateral hump; <italic>MF</italic> = metaplical flange, <italic>MP</italic> = metaplica; <italic>msp</italic> = metaplical spine; <italic>mts</italic> = metaplical transverse spine; <italic>PP</italic> = proplica; pl = posterior lobe of telomere, <italic>SLM</italic> = solenomere; <italic>TM</italic> = telomere; <italic>TT</italic> = torsotope. Scale bars: 1 mm.</p></caption><graphic xmlns:xlink="http://www.w3.org/1999/xlink" xlink:href="zookeys-1117-189_article-87765__-g007.jpg" position="float" orientation="portrait" xlink:type="simple" id="oo_729493.jpg"><uri content-type="original_file" xlink:type="simple">https://binary.pensoft.net/fig/729493</uri></graphic></fig></tp:treatment-sec><ref-list><ref id="B7"><mixed-citation xmlns:xlink="http://www.w3.org/1999/xlink" xlink:type="simple"><person-group><name name-style="western"><surname>Attems</surname><given-names>CG</given-names></name></person-group> (<year>1938</year>) <article-title>Diplopoden des Belgischen Congo. <tp:taxon-name><tp:taxon-name-part taxon-name-part-type="superfamily">Polydesmoidea</tp:taxon-name-part></tp:taxon-name>, 2. Nachtrag und <tp:taxon-name><tp:taxon-name-part taxon-name-part-type="superfamily">Spirostreptoidea</tp:taxon-name-part></tp:taxon-name>, 1. Nachtrag.</article-title><source>Revue de Zoologie et de Botanique Africaines</source><volume>31</volume>(<issue>2</issue>): <fpage>225</fpage>–<lpage>313</lpage>.</mixed-citation></ref></ref-list></tp:taxon-treatment>
